# Supplementary material for: Neuronal Rubicon Represses Extracellular APP/Amyloid β Deposition in Alzheimer’s Disease
Source: Cells. 2022 Jun 7;11(12):1860. doi: 10.3390/cells11121860 (PMC9221152; doi:10.3390/cells11121860)
Supplement: Supplementary file 1 [file cells-11-01860-s001.zip]

Archive with 1 entries (1 files):
- cells-1730150-supplementary.pdf
